# Supplementary material for: Homolog of Pea SGR Controls Stay-Green in Faba Bean (Vicia faba L.)
Source: Genes (Basel). 2023 Apr 30;14(5):1030. doi: 10.3390/genes14051030 (PMC10218623; doi:10.3390/genes14051030)
Supplement: Supplementary file 1 [file genes-14-01030-s001.zip]

Archive with 3 entries (3 files):
- Supplementary Figures.pdf
- Supplementary Table S1 Mod.xlsx
- Supplementary_file.pdf
