# Supplementary material for: Homolog of Pea SGR Controls Stay-Green in Faba Bean (Vicia faba L.)
Source: Genes (Basel). 2023 Apr 30;14(5):1030. doi: 10.3390/genes14051030 (PMC10218623; doi:10.3390/genes14051030)
Supplement: Supplementary file 1 [file genes-14-01030-s001.zip › Supplementary Table S1 Mod.xlsx]

## Sheet: Sheet1
Table S1 Faba beans for association analysis of VfSGR
Code i	Name of accessions ii	Color of cotyledons	Status	Origin / Donor organizationiii
1	SNB-1	Green	Breeding line	Chuxiong Academy of Agricultural Sciences, Yunnan, China (楚雄彝族自治州农业科学院)
2	SNB-3	Green	Breeding line	Chuxiong Academy of Agricultural Sciences, Yunnan, China (楚雄彝族自治州农业科学院)
3	Baoshanxiaolüdou (保山小绿豆)	Green	Variety	Baoshan Agricultural Science Research Institute, Yunnan Province, China (保山市农业科学研究所)
4	Chutouxinlü#1 (楚透心绿1号)	Green	Variety	Chuxiong Academy of Agricultural Sciences, Yunnan, China (楚雄彝族自治州农业科学院)
5	SNB7	Green	Breeding line	Chuxiong Academy of Agricultural Sciences, Yunnan, China (楚雄彝族自治州农业科学院)
6	Touxinlü (透心绿)	Green	Variety	Baoshan Agricultural Science Research Institute, Yunnan Province, China (保山市农业科学研究所)
7	HST	Yellow	genectic resourse	Australia
8	11-110	Yellow	Breeding line	Xining, Qinghai, China
9	C075	Yellow	Breeding line	Pengzhou, Sichuan, China
10	Chengdu200304-1 (成都200304-1)	Yellow	Breeding line	Sichuan Academy of Agricultural Sciences, Sichuan, China (四川省农业科学院)
11	Feng08119-1 (凤08119-1)	Yellow	Breeding line	Dali Agricultural Science Research Institute, Yunnan, China (大理白族自治州农业科学研究所)
12	Tongxian#3 (通鲜3号)	Yellow	Variety	Yanjiang Institute of Agricultural Sciences, Nantong, Jiangsu, China (江苏沿江地区农业科学研究所)
13	11-137	Yellow	Breeding line	Lanzhou, Gansu, China
14	C079	Yellow	Breeding line	Sichuan Academy of Agricultural Sciences, Sichuan, China (四川省农业科学院)
15	C09085	Yellow	Breeding line	Yunnan Academy of Agricultural Sciences, Yunnan, China (云南省农业科学院)
16	C053	Yellow	Breeding line	Sichuan Academy of Agricultural Sciences, Sichuan, China (四川省农业科学院)
17	9089	Yellow	Breeding line	Chongqing Academy of Agricultural Sciences, Chongqing, China (重庆市农业科学院)
18	Tongxian#6 (通鲜6号)	Yellow	Variety	Yanjiang Institute of Agricultural Sciences, Nantong, Jiangsu, China (江苏沿江地区农业科学研究所)
19	Tongcan#6 (通蚕6号)	Yellow	Variety	Yanjiang Institute of Agricultural Sciences, Nantong, Jiangsu, China (江苏沿江地区农业科学研究所)
20	Chengdu200304-2 (成都200304-2)	Yellow	Breeding line	Sichuan Academy of Agricultural Sciences, Sichuan, China (四川省农业科学院)
21	Qidongxindali (启东新大粒)	Yellow	Breeding line	Yanjiang Institute of Agricultural Sciences, Nantong, Jiangsu, China (江苏沿江地区农业科学研究所)
22	Shaanxi#1 (陕西1号)	Yellow	Breeding line	Xi'an Agricultural Science Research Institute, Shaanxi, China (西安市农业科学研究所)
23	Tong05-29(通05-29)	Yellow	Breeding line	Yanjiang Institute of Agricultural Sciences, Nantong, Jiangsu, China (江苏沿江地区农业科学研究所)
24	Cheng2003(成2003)	Yellow	Breeding line	Sichuan Academy of Agricultural Sciences, Sichuan, China (四川省农业科学院)
25	Sucan#2 (苏蚕2号)	Yellow	Variety	Jiangsu Academy of Agricultural Sciences, Sichuan, China (江苏省农业科学院)
26	Sucan#3 (苏蚕3号)	Yellow	Variety	Jiangsu Academy of Agricultural Sciences, Sichuan, China (江苏省农业科学院)
27	Yundou4466 (云豆4466)	Yellow	Breeding line	Dali Agricultural Science Research Institute, Yunnan, China (大理白族自治州农业科学研究所)
28	Yun1826 (云1826)	Yellow	Breeding line	Dali Agricultural Science Research Institute, Yunnan, China (大理白族自治州农业科学研究所)
29	C078	Yellow	Breeding line	Leshan Academy of Agricultural Sciences, Sichuan, China (乐山市农业科学研究院)
30	Su3010 (苏3010)	Yellow	Breeding line	Jiangsu Academy of Agricultural Sciences, Sichuan, China (江苏省农业科学院)
31	C083	Yellow	Breeding line	Dujianyan, Sichuan, China
32	C064	Yellow	Breeding line	Jianyang, Sichuan, China
33	C093	Yellow	Breeding line	Chongzhou, Sichuan, China
34	11-240	Yellow	Breeding line	Anhui Academy of Agricultural Sciences, Anhai, China (安徽省农业科学院)
35	11-228	Yellow	Breeding line	Anhui Academy of Agricultural Sciences, Anhai, China (安徽省农业科学院)
36	11-104	Yellow	Breeding line	Institute of Crop Sciences, Chinese Academy of Agricultural Sciences, Beijing, China (中国农业科学院作物科学研究所)
37	C053	Yellow	Breeding line	Sichuan Academy of Agricultural Sciences, Sichuan, China (四川省农业科学院)
38	Su3021 (苏3021)	Yellow	Breeding line	Jiangsu Academy of Agricultural Sciences, Sichuan, China (江苏省农业科学院)
39	C061	Yellow	Breeding line	Sichuan Academy of Agricultural Sciences, Sichuan, China (四川省农业科学院)
40	C090	Yellow	Breeding line	Chongqing Academy of Agricultural Sciences, Chongqing, China (重庆市农业科学院)
41	C098	Yellow	Breeding line	Chongqing Academy of Agricultural Sciences, Chongqing, China (重庆市农业科学院)
42	C109	Yellow	Breeding line	Sichuan Academy of Agricultural Sciences, Sichuan, China (四川省农业科学院)
43	C089	Yellow	Breeding line	Chongqing, China
44	C099	Yellow	Breeding line	Chongqing, China
45	C069	Yellow	Breeding line	Sichuan Academy of Agricultural Sciences, Sichuan, China (四川省农业科学院)
46	C070	Yellow	Breeding line	Pengzhou, Sichuan, China
47	C050	Yellow	Breeding line	Pengzhou, Sichuan, China
48	C068	Yellow	Breeding line	Leshan Academy of Agricultural Sciences, Sichuan, China (乐山市农业科学研究院)
49	C062	Yellow	Breeding line	Jianyang, Sichuan, China
50	C073	Yellow	Breeding line	Dujianyan, Sichuan, China
51	B410	Yellow	Breeding line	Anshun Agricultural Science Academy, Guizhou, China (安顺农业科学院)
52	C052	Yellow	Breeding line	Chongzhou, Sichuan, China
53	C066	Yellow	Breeding line	Chongqing, China
54	C087	Yellow	Breeding line	Bijie Agricultural Science Research Institute, Guizhou, China (毕节市农业科学研究所)
55	C080	Yellow	Breeding line	Chongqing, China
56	C086	Yellow	Breeding line	Chongqing, China
57	11-223	Yellow	Breeding line	Anhui Academy of Agricultural Sciences, Anhai, China (安徽省农业科学院)
58	11-134	Yellow	Breeding line	Anhui Academy of Agricultural Sciences, Anhai, China (安徽省农业科学院)
59	12207	Yellow	Breeding line	Institute of Crop Sciences, Chinese Academy of Agricultural Sciences, Beijing, China (中国农业科学院作物科学研究所)
60	Yun5932 (云5932)	Yellow	Breeding line	Yunnan Academy of Agricultural Sciences, Yunnan, China (云南省农业科学院)
61	11-216	Yellow	Breeding line	Institute of Crop Sciences, Chinese Academy of Agricultural Sciences, Beijing, China (中国农业科学院作物科学研究所)
62	12303	Yellow	Breeding line	Institute of Crop Sciences, Chinese Academy of Agricultural Sciences, Beijing, China (中国农业科学院作物科学研究所)
63	12203	Yellow	Breeding line	Institute of Crop Sciences, Chinese Academy of Agricultural Sciences, Beijing, China (中国农业科学院作物科学研究所)
64	11-213	Yellow	Breeding line	Anhui Academy of Agricultural Sciences, Anhai, China (安徽省农业科学院)
65	12205	Yellow	Breeding line	Institute of Crop Sciences, Chinese Academy of Agricultural Sciences, Beijing, China (中国农业科学院作物科学研究所)
66	11-233	Yellow	Breeding line	Hefei, Anhui, China
67	11-227	Yellow	Breeding line	Hefei, Anhui, China
68	11-130	Yellow	Breeding line	Qinghai Academy of Agriculture and Forestry Sciences, Qinghai, China (青海省农林科学院)
69	11-110	Yellow	Breeding line	Qinghai Academy of Agriculture and Forestry Sciences, Qinghai, China (青海省农林科学院)
70	11-201	Yellow	Breeding line	Qinghai Academy of Agriculture and Forestry Sciences, Qinghai, China (青海省农林科学院)
71	11-107	Yellow	Breeding line	Qinghai Academy of Agriculture and Forestry Sciences, Qinghai, China (青海省农林科学院)
72	11-136	Yellow	Breeding line	Qinghai Academy of Agriculture and Forestry Sciences, Qinghai, China (青海省农林科学院)
73	11-141	Yellow	Breeding line	Qinghai Academy of Agriculture and Forestry Sciences, Qinghai, China (青海省农林科学院)
74	11-126	Yellow	Breeding line	Qinghai Academy of Agriculture and Forestry Sciences, Qinghai, China (青海省农林科学院)
75	11-109	Yellow	Breeding line	Qinghai Academy of Agriculture and Forestry Sciences, Qinghai, China (青海省农林科学院)
76	11-234	Yellow	Breeding line	GansuAcademy of Agricultural Sciences, Gansu, China (甘肃省农业科学院)
77	11-232	Yellow	Breeding line	GansuAcademy of Agricultural Sciences, Gansu, China (甘肃省农业科学院)
78	11-122	Yellow	Breeding line	Qinghai Academy of Agriculture and Forestry Sciences, Qinghai, China (青海省农林科学院)
79	12309	Yellow	Breeding line	Institute of Crop Sciences, Chinese Academy of Agricultural Sciences, Beijing, China (中国农业科学院作物科学研究所)
80	11-137	Yellow	Breeding line	Qinghai Academy of Agriculture and Forestry Sciences, Qinghai, China (青海省农林科学院)
81	11-129	Yellow	Breeding line	Qinghai Academy of Agriculture and Forestry Sciences, Qinghai, China (青海省农林科学院)
82	11-135	Yellow	Breeding line	GansuAcademy of Agricultural Sciences, Gansu, China (甘肃省农业科学院)
83	11-142	Yellow	Breeding line	GansuAcademy of Agricultural Sciences, Gansu, China (甘肃省农业科学院)
84	11-220	Yellow	Breeding line	GansuAcademy of Agricultural Sciences, Gansu, China (甘肃省农业科学院)
85	C006	Yellow	Breeding line	Chengdu Academy of Agriculture and Forestry Sciences, Sichuan, China (成都市农林科学院)
86	C09111	Yellow	Breeding line	Chongqing, China
87	0 9003	Yellow	Breeding line	Chongqing, China
88	9302	Yellow	Breeding line	Inner Mongolia Academy of Agricultural & Animal Husbandry Sciences (内蒙古自治区农牧业科学院）
89	9176	Yellow	Breeding line	Inner Mongolia Academy of Agricultural & Animal Husbandry Sciences (内蒙古自治区农牧业科学院）
90	9089	Yellow	Breeding line	Inner Mongolia Academy of Agricultural & Animal Husbandry Sciences (内蒙古自治区农牧业科学院）
91	0 9063	Yellow	Breeding line	Chongqing, China
92	0 9028	Yellow	Breeding line	Chengdu Academy of Agriculture and Forestry Sciences, Sichuan, China (成都市农林科学院)
93	0 9640	Yellow	Breeding line	Chengdu Academy of Agriculture and Forestry Sciences, Sichuan, China (成都市农林科学院)
94	9311	Yellow	Breeding line	Institute of Crop Sciences, Chinese Academy of Agricultural Sciences, Beijing, China (中国农业科学院作物科学研究所)
95	0 9013	Yellow	Breeding line	Dazhou Academy of Agricultural Sciences, Sichuan, China (达州市农业科学研究院）
96	0 9110	Yellow	Breeding line	Dazhou Academy of Agricultural Sciences, Sichuan, China (达州市农业科学研究院）
97	C09024	Yellow	Breeding line	Guang'an, Sichuan, China
98	0 9117	Yellow	Breeding line	Chengdu Academy of Agriculture and Forestry Sciences, Sichuan, China (成都市农林科学院)
99	0 9075	Yellow	Breeding line	Jianyang, Sichuan, China
100	0 9109	Yellow	Breeding line	Chongzhou, Sichuan, China
101	0 9075-1	Yellow	Breeding line	Pengzhou, Sichuan, China
102	0 9107	Yellow	Breeding line	Sichuan Academy of Agricultural Sciences, Sichuan, China (四川省农业科学院)
103	0 9030	Yellow	Breeding line	Sichuan Academy of Agricultural Sciences, Sichuan, China (四川省农业科学院)
104	C083	Yellow	Breeding line	Chengdu Academy of Agriculture and Forestry Sciences, Sichuan, China (成都市农林科学院)
105	0 9028	Yellow	Breeding line	Chongqing, China
106	0 9088	Yellow	Breeding line	Chongqing, China
107	9066	Yellow	Breeding line	Chongqing, China
108	0 9090	Yellow	Breeding line	Qinghai Academy of Agriculture and Forestry Sciences, Qinghai, China (青海省农林科学院)
109	0 9145	Yellow	Breeding line	Qinghai Academy of Agriculture and Forestry Sciences, Qinghai, China (青海省农林科学院)
110	C09013	Yellow	Breeding line	Dujianyan, Sichuan, China
111	0 9025	Yellow	Breeding line	Neijiang Academy of Agricultural Sciences, Sichuan, China (四川省内江市农业科学院)
112	0 9019	Yellow	Breeding line	Neijiang Academy of Agricultural Sciences, Sichuan, China (四川省内江市农业科学院)
113	Suxian#4 (苏鲜4号)	Yellow	Variety	Jiangsu Academy of Agricultural Sciences, Sichuan, China (江苏省农业科学院)
114	Sucan#1 (苏蚕1号)	Yellow	Variety	Jiangsu Academy of Agricultural Sciences, Sichuan, China (江苏省农业科学院)
115	Tongxian#3 (通鲜3号)	Yellow	Variety	Yanjiang Institute of Agricultural Sciences, Nantong, Jiangsu, China (江苏沿江地区农业科学研究所)
116	Haimendaqingpi (海门大青皮)	Yellow	Variety	Yanjiang Institute of Agricultural Sciences, Nantong, Jiangsu, China (江苏沿江地区农业科学研究所)
117	Edou#1 (鄂豆1号)	Yellow	Variety	Hubei Academy of Agricultural Sciences, Hubei, China (湖北省农业科学院)
118	Feng08119-2 (凤08119-2)	Yellow	Breeding line	Dali Agricultural Science Research Institute, Yunnan, China (大理白族自治州农业科学研究所)
119	Yun459 (云459)	Yellow	Breeding line	Yunnan Academy of Agricultural Sciences, Yunnan, China (云南省农业科学院)
120	Jing131 (靖131)	Yellow	Breeding line	Qujing Academy of Agricultural Sciences, Yunnan, China (曲靖市农业科学院)
121	Su05-5 (苏05-5)	Yellow	Breeding line	Jiangsu Academy of Agricultural Sciences, Sichuan, China (江苏省农业科学院)
122	Feng01005 (凤01005)	Yellow	Breeding line	Guizhou Academy of Agricultural Sciences, Guizhou, China (贵州省农业科学院)
123	You3-2 (优3-2)	Yellow	Breeding line	Yanjiang Institute of Agricultural Sciences, Nantong, Jiangsu, China (江苏沿江地区农业科学研究所)
124	Daqingpi (大青皮)	Yellow	Variety	Yanjiang Institute of Agricultural Sciences, Nantong, Jiangsu, China (江苏沿江地区农业科学研究所)
125	Cheng9407 (成9407)	Yellow	Breeding line	Chengdu Academy of Agriculture and Forestry Sciences, Sichuan, China (成都市农林科学院)
126	Yun4466-1 (云4466-1)	Yellow	Breeding line	Yunnan Academy of Agricultural Sciences, Yunnan, China (云南省农业科学院)
127	11-115	Yellow	Breeding line	Anhui Academy of Agricultural Sciences, Anhai, China (安徽省农业科学院)
128	11-235	Yellow	Breeding line	Anhui Academy of Agricultural Sciences, Anhai, China (安徽省农业科学院)
129	12204	Yellow	Breeding line	Yanjiang Institute of Agricultural Sciences, Nantong, Jiangsu, China (江苏沿江地区农业科学研究所)
130	11-209	Yellow	Breeding line	Institute of Crop Sciences, Chinese Academy of Agricultural Sciences, Beijing, China (中国农业科学院作物科学研究所)
131	11-218	Yellow	Breeding line	Institute of Crop Sciences, Chinese Academy of Agricultural Sciences, Beijing, China (中国农业科学院作物科学研究所)
132	C046	Yellow	Breeding line	Sichuan Academy of Agricultural Sciences, Sichuan, China (四川省农业科学院)
133	C088	Yellow	Breeding line	Sichuan Academy of Agricultural Sciences, Sichuan, China (四川省农业科学院)
134	C081	Yellow	Breeding line	Sichuan Academy of Agricultural Sciences, Sichuan, China (四川省农业科学院)
135	C105	Yellow	Breeding line	Yanjiang Institute of Agricultural Sciences, Nantong, Jiangsu, China (江苏沿江地区农业科学研究所)
136	C067	Yellow	Breeding line	Yanjiang Institute of Agricultural Sciences, Nantong, Jiangsu, China (江苏沿江地区农业科学研究所)
137	C042	Yellow	Breeding line	Jiangsu Coastal Area Institute of Agricultural Scineces, Yanchen, Jiangsu, China (江苏沿海地区农业科学研究所)
138	C084	Yellow	Breeding line	Jiangsu Coastal Area Institute of Agricultural Scineces, Yanchen, Jiangsu, China (江苏沿海地区农业科学研究所)
139	C091	Yellow	Breeding line	Jiangsu Coastal Area Institute of Agricultural Scineces, Yanchen, Jiangsu, China (江苏沿海地区农业科学研究所)
140	C078	Yellow	Breeding line	Jiangsu Coastal Area Institute of Agricultural Scineces, Yanchen, Jiangsu, China (江苏沿海地区农业科学研究所)
141	C016	Yellow	Breeding line	Jiangsu Academy of Agricultural Sciences, Sichuan, China (江苏省农业科学院)
142	C101	Yellow	Breeding line	Jiangsu Academy of Agricultural Sciences, Sichuan, China (江苏省农业科学院)
143	C033	Yellow	Breeding line	Changshu Agricultural Research Institute, Jiangsu China (常熟市农业科学研究所)
144	C079	Yellow	Breeding line	Changshu Agricultural Research Institute, Jiangsu China (常熟市农业科学研究所)
145	C085	Yellow	Breeding line	Changzhou Vegetable Research Institute, Jiangsu China (常州市蔬菜研究所)
146	C094	Yellow	Breeding line	Changshu Agricultural Research Institute, Jiangsu China (常熟市农业科学研究所)
147	C075	Yellow	Breeding line	Changshu Agricultural Research Institute, Jiangsu China (常熟市农业科学研究所)
148	C077	Yellow	Breeding line	Jiangsu Coastal Area Institute of Agricultural Scineces, Yanchen, Jiangsu, China (江苏沿海地区农业科学研究所)
149	C09085	Yellow	Breeding line	Nanchong Academy of Agricultural Sciences, Sichuan, China (南充市农业科学院)
150	0 9061	Yellow	Breeding line	Anhui Academy of Agricultural Sciences, Anhai, China (安徽省农业科学院)
151	C107	Yellow	Breeding line	Anhui Academy of Agricultural Sciences, Anhai, China (安徽省农业科学院)
152	C075	Yellow	Breeding line	Meishan, Sichuan, China
153	11-120	Yellow	Breeding line	Institute of Crop Sciences, Chinese Academy of Agricultural Sciences, Beijing, China (中国农业科学院作物科学研究所)
154	11-229	Yellow	Breeding line	Kunming Academy of Agricultural Sciences, Yunnan, China (昆明市农业科学研究院)
155	11-210	Yellow	Breeding line	Lijiang Institute of Agricultural sciences, Yunnan, China (丽江市农业科学研究所)
156	CD12103	Yellow	Breeding line	Institute of Crop Sciences, Chinese Academy of Agricultural Sciences, Beijing, China (中国农业科学院作物科学研究所)
157	CD12108	Yellow	Breeding line	Institute of Crop Sciences, Chinese Academy of Agricultural Sciences, Beijing, China (中国农业科学院作物科学研究所)
158	11-102	Yellow	Breeding line	Yunnan Academy of Agricultural Sciences, Yunnan, China (云南省农业科学院)
159	11-111	Yellow	Breeding line	Chuxiong Academy of Agricultural Sciences, Yunnan, China (楚雄彝族自治州农业科学院)
160	12105	Yellow	Breeding line	Yunnan Academy of Agricultural Sciences, Yunnan, China (云南省农业科学院)
161	11-219	Yellow	Breeding line	Beijing Academy of Agriculture and Forestry Sciences, Beijing, China (北京市农林科学院)
162	11-106	Yellow	Breeding line	Yanjiang Institute of Agricultural Sciences, Nantong, Jiangsu, China (江苏沿江地区农业科学研究所)
163	11-132	Yellow	Breeding line	Jiangsu Academy of Agricultural Sciences, Sichuan, China (江苏省农业科学院)
164	CD12103	Yellow	Breeding line	Institute of Crop Sciences, Chinese Academy of Agricultural Sciences, Beijing, China (中国农业科学院作物科学研究所)
165	11-242	Yellow	Breeding line	Jiangsu Academy of Agricultural Sciences, Sichuan, China (江苏省农业科学院)
166	11-234	Yellow	Breeding line	Jiangsu Academy of Agricultural Sciences, Sichuan, China (江苏省农业科学院)
167	C077	Yellow	Breeding line	Yibin Academy of Agricultural Sciences, Sichuan, China (宜宾市农业科学院)
168	C082	Yellow	Breeding line	Sichuan Academy of Agricultural Sciences, Sichuan, China (四川省农业科学院)
169	C084	Yellow	Breeding line	Sichuan Academy of Agricultural Sciences, Sichuan, China (四川省农业科学院)
170	C076	Yellow	Breeding line	Institute of Crop Sciences, Chinese Academy of Agricultural Sciences, Beijing, China (中国农业科学院作物科学研究所)
171	Tongcan3010 (通蚕3010)	Yellow	Breeding line	Yanjiang Institute of Agricultural Sciences, Nantong, Jiangsu, China (江苏沿江地区农业科学研究所)
172	0 9004	Yellow	Breeding line	Yunnan Academy of Agricultural Sciences, Yunnan, China (云南省农业科学院)
173	0 9109	Yellow	Breeding line	Yunnan Academy of Agricultural Sciences, Yunnan, China (云南省农业科学院)
174	0 9006	Yellow	Breeding line	Kunming, Yunnan, China
175	0 9034	Yellow	Breeding line	Kunming, Yunnan, China
176	0 9075	Yellow	Breeding line	Lijiang Institute of Agricultural sciences, Yunnan, China (丽江市农业科学研究所)
177	0 9110	Yellow	Breeding line	Chuxiong Academy of Agricultural Sciences, Yunnan, China (楚雄彝族自治州农业科学院)
178	0 9015	Yellow	Breeding line	Bijie Agricultural Science Research Institute, Guizhou, China (毕节市农业科学研究所)
179	0 9005	Yellow	Breeding line	Anshun Agricultural Science Academy, Guizhou, China (安顺农业科学院)
180	0 9120	Yellow	Breeding line	Anshun Agricultural Science Academy, Guizhou, China (安顺农业科学院)
181	0 9080	Yellow	Breeding line	Chuxiong Academy of Agricultural Sciences, Yunnan, China (楚雄彝族自治州农业科学院)
182	9106	Yellow	Breeding line	Chuxiong Academy of Agricultural Sciences, Yunnan, China (楚雄彝族自治州农业科学院)
183	0 9076	Yellow	Breeding line	Lijiang Institute of Agricultural sciences, Yunnan, China (丽江市农业科学研究所)
184	9010	Yellow	Breeding line	Lijiang Institute of Agricultural sciences, Yunnan, China (丽江市农业科学研究所)
185	0 9128	Yellow	Breeding line	Yanjiang Institute of Agricultural Sciences, Nantong, Jiangsu, China (江苏沿江地区农业科学研究所)
186	0 9101	Yellow	Breeding line	Yanjiang Institute of Agricultural Sciences, Nantong, Jiangsu, China (江苏沿江地区农业科学研究所)
187	0 9021	Yellow	Breeding line	Jiangsu Coastal Area Institute of Agricultural Scineces, Yanchen, Jiangsu, China (江苏沿海地区农业科学研究所)
188	0 9134	Yellow	Breeding line	Jiangsu Coastal Area Institute of Agricultural Scineces, Yanchen, Jiangsu, China (江苏沿海地区农业科学研究所)
189	0 9011	Yellow	Breeding line	Jiangsu Academy of Agricultural Sciences, Sichuan, China (江苏省农业科学院)
190	9105	Yellow	Breeding line	Jiangsu Academy of Agricultural Sciences, Sichuan, China (江苏省农业科学院)
191	0 9135	Yellow	Breeding line	Jiangsu Academy of Agricultural Sciences, Sichuan, China (江苏省农业科学院)
Note:	i, the order of the codes is coordinate with the bands in Supplementary Figure S3.
	ii, Original Chinese names of accessions are in brackets.
	iii, Original Chinese names of organizations are in brackets.
